# Supplementary material for: Pooling across cells to normalize single-cell RNA sequencing data with many zero counts
Source: Genome Biol. 2016 Apr 27;17:75. doi: 10.1186/s13059-016-0947-7 (PMC4848819; doi:10.1186/s13059-016-0947-7)
Supplement: Supplementary file 2 — Enriched GO terms for deconvolution. This file is in a tab-separated format and contains the top 200 GO terms that were enriched in the set of DE genes unique to deconvolution. The identifier and name of each term is shown along with the total number of genes associated with the term, the number of associated genes that are also DE, the expected number under the null hypothesis, and the Fisher p value. (13 KB PDF) [file 13059_2016_947_MOESM2_ESM.tsv]

GO.ID	Term	Annotated	Significant	Expected	Fisher.classic
GO:0043603	cellular amide metabolic process	498	47	28.91	0.00057
GO:0006518	peptide metabolic process	437	41	25.37	0.00144
GO:0006414	translational elongation	31	7	1.8	0.00165
GO:0043604	amide biosynthetic process	421	39	24.44	0.00236
GO:0042129	regulation of T cell proliferation	33	7	1.92	0.00243
GO:0031115	negative regulation of microtubule polymerization	11	4	0.64	0.00267
GO:0043043	peptide biosynthetic process	383	36	22.23	0.00269
GO:0006412	translation	374	35	21.71	0.00330
GO:0006878	cellular copper ion homeostasis	12	4	0.7	0.00382
GO:0055070	copper ion homeostasis	12	4	0.7	0.00382
GO:0001954	positive regulation of cell-matrix adhesion	27	6	1.57	0.00386
GO:0042311	vasodilation	28	6	1.63	0.00467
GO:0044255	cellular lipid metabolic process	397	36	23.04	0.00486
GO:1901566	organonitrogen compound biosynthetic process	655	54	38.02	0.00494
GO:0050670	regulation of lymphocyte proliferation	48	8	2.79	0.00588
GO:0042274	ribosomal small subunit biogenesis	39	7	2.26	0.00646
GO:0031579	membrane raft organization	14	4	0.81	0.00704
GO:0032944	regulation of mononuclear cell proliferation	50	8	2.9	0.00756
GO:0043066	negative regulation of apoptotic process	426	37	24.73	0.00860
GO:0031113	regulation of microtubule polymerization	23	5	1.34	0.00908
GO:0071156	regulation of cell cycle arrest	23	5	1.34	0.00908
GO:0050863	regulation of T cell activation	73	10	4.24	0.00910
GO:0043516	regulation of DNA damage response, signal transduction by p53 class mediator	15	4	0.87	0.00916
GO:0045785	positive regulation of cell adhesion	132	15	7.66	0.00935
GO:0006643	membrane lipid metabolic process	85	11	4.93	0.00973
GO:0043069	negative regulation of programmed cell death	431	37	25.02	0.01028
GO:0070663	regulation of leukocyte proliferation	53	8	3.08	0.01072
GO:0030330	DNA damage response, signal transduction by p53 class mediator	24	5	1.39	0.01094
GO:0050870	positive regulation of T cell activation	43	7	2.5	0.01109
GO:1903037	regulation of leukocyte cell-cell adhesion	76	10	4.41	0.01198
GO:1903039	positive regulation of leukocyte cell-cell adhesion	44	7	2.55	0.01255
GO:1901564	organonitrogen compound metabolic process	980	73	56.88	0.01354
GO:0034112	positive regulation of homotypic cell-cell adhesion	45	7	2.61	0.01415
GO:0046634	regulation of alpha-beta T cell activation	17	4	0.99	0.01457
GO:0008654	phospholipid biosynthetic process	90	11	5.22	0.01465
GO:0051249	regulation of lymphocyte activation	103	12	5.98	0.01582
GO:0006448	regulation of translational elongation	10	3	0.58	0.01716
GO:0007263	nitric oxide mediated signal transduction	10	3	0.58	0.01716
GO:0030149	sphingolipid catabolic process	10	3	0.58	0.01716
GO:0046466	membrane lipid catabolic process	10	3	0.58	0.01716
GO:0002696	positive regulation of leukocyte activation	69	9	4.01	0.01763
GO:0002694	regulation of leukocyte activation	117	13	6.79	0.01778
GO:0042102	positive regulation of T cell proliferation	18	4	1.04	0.01789
GO:0070613	regulation of protein processing	27	5	1.57	0.01802
GO:0097006	regulation of plasma lipoprotein particle levels	27	5	1.57	0.01802
GO:1903317	regulation of protein maturation	27	5	1.57	0.01802
GO:0042493	response to drug	105	12	6.09	0.01820
GO:0046785	microtubule polymerization	37	6	2.15	0.01857
GO:0042098	T cell proliferation	48	7	2.79	0.01978
GO:0046467	membrane lipid biosynthetic process	59	8	3.42	0.01984
GO:0002456	T cell mediated immunity	19	4	1.1	0.02165
GO:0050865	regulation of cell activation	133	14	7.72	0.02189
GO:0042116	macrophage activation	11	3	0.64	0.02260
GO:0043094	cellular metabolic compound salvage	11	3	0.64	0.02260
GO:1903541	regulation of exosomal secretion	11	3	0.64	0.02260
GO:1903543	positive regulation of exosomal secretion	11	3	0.64	0.02260
GO:0034110	regulation of homotypic cell-cell adhesion	84	10	4.88	0.02301
GO:0006644	phospholipid metabolic process	174	17	10.1	0.02404
GO:0050727	regulation of inflammatory response	73	9	4.24	0.02466
GO:0043009	chordate embryonic development	314	27	18.23	0.02563
GO:0006506	GPI anchor biosynthetic process	20	4	1.16	0.02586
GO:0019068	virion assembly	20	4	1.16	0.02586
GO:0050867	positive regulation of cell activation	74	9	4.3	0.02669
GO:0009792	embryo development ending in birth or egg hatching	316	27	18.34	0.02752
GO:0019915	lipid storage	30	5	1.74	0.02759
GO:0050671	positive regulation of lymphocyte proliferation	30	5	1.74	0.02759
GO:0060548	negative regulation of cell death	478	38	27.74	0.02864
GO:0006629	lipid metabolic process	523	41	30.36	0.02881
GO:2001020	regulation of response to DNA damage stimulus	75	9	4.35	0.02883
GO:0010955	negative regulation of protein processing	12	3	0.7	0.02886
GO:0031571	mitotic G1 DNA damage checkpoint	12	3	0.7	0.02886
GO:0046637	regulation of alpha-beta T cell differentiation	12	3	0.7	0.02886
GO:0048265	response to pain	12	3	0.7	0.02886
GO:1903318	negative regulation of protein maturation	12	3	0.7	0.02886
GO:0006505	GPI anchor metabolic process	21	4	1.22	0.03052
GO:0006979	response to oxidative stress	179	17	10.39	0.03059
GO:0051251	positive regulation of lymphocyte activation	64	8	3.71	0.03084
GO:0010811	positive regulation of cell-substrate adhesion	53	7	3.08	0.03236
GO:0003018	vascular process in circulatory system	65	8	3.77	0.03346
GO:0001952	regulation of cell-matrix adhesion	54	7	3.13	0.03540
GO:0032946	positive regulation of mononuclear cell proliferation	32	5	1.86	0.03548
GO:0042770	signal transduction in response to DNA damage	32	5	1.86	0.03548
GO:0045669	positive regulation of osteoblast differentiation	32	5	1.86	0.03548
GO:0002702	positive regulation of production of molecular mediator of immune response	13	3	0.75	0.03594
GO:0008053	mitochondrial fusion	13	3	0.75	0.03594
GO:0016226	iron-sulfur cluster assembly	13	3	0.75	0.03594
GO:0031163	metallo-sulfur cluster assembly	13	3	0.75	0.03594
GO:0043277	apoptotic cell clearance	13	3	0.75	0.03594
GO:0044783	G1 DNA damage checkpoint	13	3	0.75	0.03594
GO:0044819	mitotic G1/S transition checkpoint	13	3	0.75	0.03594
GO:0046635	positive regulation of alpha-beta T cell activation	13	3	0.75	0.03594
GO:0050830	defense response to Gram-positive bacterium	13	3	0.75	0.03594
GO:1901797	negative regulation of signal transduction by p53 class mediator	13	3	0.75	0.03594
GO:1990182	exosomal secretion	13	3	0.75	0.03594
GO:0019725	cellular homeostasis	340	28	19.73	0.03792
GO:0035150	regulation of tube size	55	7	3.19	0.03862
GO:0050880	regulation of blood vessel size	55	7	3.19	0.03862
GO:0070665	positive regulation of leukocyte proliferation	33	5	1.92	0.03990
GO:0010324	membrane invagination	23	4	1.34	0.04123
GO:0034381	plasma lipoprotein particle clearance	14	3	0.81	0.04383
GO:0031333	negative regulation of protein complex assembly	69	8	4.01	0.04543
GO:0031648	protein destabilization	24	4	1.39	0.04729
GO:0035272	exocrine system development	24	4	1.39	0.04729
GO:0050885	neuromuscular process controlling balance	46	6	2.67	0.04844
GO:0031398	positive regulation of protein ubiquitination	70	8	4.06	0.04881
GO:0046651	lymphocyte proliferation	70	8	4.06	0.04881
GO:0008015	blood circulation	162	15	9.4	0.04890
GO:0003013	circulatory system process	163	15	9.46	0.05112
GO:0032968	positive regulation of transcription elongation from RNA polymerase II promoter	15	3	0.87	0.05249
GO:0045582	positive regulation of T cell differentiation	15	3	0.87	0.05249
GO:0051894	positive regulation of focal adhesion assembly	15	3	0.87	0.05249
GO:0071825	protein-lipid complex subunit organization	15	3	0.87	0.05249
GO:2000209	regulation of anoikis	15	3	0.87	0.05249
GO:0006664	glycolipid metabolic process	47	6	2.73	0.05293
GO:1903509	liposaccharide metabolic process	47	6	2.73	0.05293
GO:0030490	maturation of SSU-rRNA	25	4	1.45	0.05381
GO:0051384	response to glucocorticoid	25	4	1.45	0.05381
GO:2001021	negative regulation of response to DNA damage stimulus	25	4	1.45	0.05381
GO:0032101	regulation of response to external stimulus	337	27	19.56	0.05436
GO:1901992	positive regulation of mitotic cell cycle phase transition	36	5	2.09	0.05507
GO:0032943	mononuclear cell proliferation	72	8	4.18	0.05605
GO:0006952	defense response	368	29	21.36	0.05643
GO:0001701	in utero embryonic development	222	19	12.89	0.05715
GO:0022409	positive regulation of cell-cell adhesion	60	7	3.48	0.05757
GO:0034250	positive regulation of cellular amide metabolic process	60	7	3.48	0.05757
GO:0031589	cell-substrate adhesion	139	13	8.07	0.05974
GO:0006954	inflammatory response	153	14	8.88	0.06042
GO:0046486	glycerolipid metabolic process	153	14	8.88	0.06042
GO:0051258	protein polymerization	153	14	8.88	0.06042
GO:0031347	regulation of defense response	181	16	10.51	0.06067
GO:0006939	smooth muscle contraction	37	5	2.15	0.06078
GO:0045446	endothelial cell differentiation	37	5	2.15	0.06078
GO:1901989	positive regulation of cell cycle phase transition	37	5	2.15	0.06078
GO:0001676	long-chain fatty acid metabolic process	26	4	1.51	0.06080
GO:0002526	acute inflammatory response	26	4	1.51	0.06080
GO:0006959	humoral immune response	26	4	1.51	0.06080
GO:0015918	sterol transport	26	4	1.51	0.06080
GO:0030301	cholesterol transport	26	4	1.51	0.06080
GO:0031960	response to corticosteroid	26	4	1.51	0.06080
GO:0044773	mitotic DNA damage checkpoint	26	4	1.51	0.06080
GO:0010883	regulation of lipid storage	16	3	0.93	0.06191
GO:0043276	anoikis	16	3	0.93	0.06191
GO:0046755	viral budding	16	3	0.93	0.06191
GO:1902590	multi-organism organelle organization	16	3	0.93	0.06191
GO:1902592	multi-organism membrane budding	16	3	0.93	0.06191
GO:1903393	positive regulation of adherens junction organization	16	3	0.93	0.06191
GO:0031348	negative regulation of defense response	49	6	2.84	0.06264
GO:0042254	ribosome biogenesis	154	14	8.94	0.06311
GO:0032102	negative regulation of response to external stimulus	100	10	5.8	0.06404
GO:0007159	leukocyte cell-cell adhesion	141	13	8.18	0.06545
GO:0002684	positive regulation of immune system process	226	19	13.12	0.06592
GO:1903034	regulation of response to wounding	128	12	7.43	0.06766
GO:1901796	regulation of signal transduction by p53 class mediator	27	4	1.57	0.06824
GO:0048284	organelle fusion	88	9	5.11	0.06832
GO:0051726	regulation of cell cycle	421	32	24.44	0.06944
GO:0002367	cytokine production involved in immune response	17	3	0.99	0.07206
GO:0002673	regulation of acute inflammatory response	17	3	0.99	0.07206
GO:0021545	cranial nerve development	17	3	0.99	0.07206
GO:0044803	multi-organism membrane organization	17	3	0.99	0.07206
GO:0048662	negative regulation of smooth muscle cell proliferation	17	3	0.99	0.07206
GO:0055081	anion homeostasis	17	3	0.99	0.07206
GO:1901890	positive regulation of cell junction assembly	17	3	0.99	0.07206
GO:0046916	cellular transition metal ion homeostasis	39	5	2.26	0.07315
GO:0045727	positive regulation of translation	51	6	2.96	0.07334
GO:2001237	negative regulation of extrinsic apoptotic signaling pathway	51	6	2.96	0.07334
GO:0055082	cellular chemical homeostasis	274	22	15.9	0.07552
GO:0031111	negative regulation of microtubule polymerization or depolymerization	28	4	1.63	0.07613
GO:0042632	cholesterol homeostasis	28	4	1.63	0.07613
GO:0044774	mitotic DNA integrity checkpoint	28	4	1.63	0.07613
GO:0055092	sterol homeostasis	28	4	1.63	0.07613
GO:0006665	sphingolipid metabolic process	64	7	3.71	0.07625
GO:0044801	single-organism membrane fusion	90	9	5.22	0.07645
GO:0070661	leukocyte proliferation	77	8	4.47	0.07701
GO:0097164	ammonium ion metabolic process	77	8	4.47	0.07701
GO:2001234	negative regulation of apoptotic signaling pathway	131	12	7.6	0.07762
GO:0009611	response to wounding	231	19	13.41	0.07813
GO:2000377	regulation of reactive oxygen species metabolic process	65	7	3.77	0.08141
GO:0098656	anion transmembrane transport	78	8	4.53	0.08170
GO:0000462	maturation of SSU-rRNA from tricistronic rRNA transcript (SSU-rRNA, 5.8S rRNA, LSU-rRNA)	18	3	1.04	0.08289
GO:0045621	positive regulation of lymphocyte differentiation	18	3	1.04	0.08289
GO:0045736	negative regulation of cyclin-dependent protein serine/threonine kinase activity	18	3	1.04	0.08289
GO:0051057	positive regulation of small GTPase mediated signal transduction	18	3	1.04	0.08289
GO:1900087	positive regulation of G1/S transition of mitotic cell cycle	18	3	1.04	0.08289
GO:0006364	rRNA processing	105	10	6.09	0.08301
GO:0045786	negative regulation of cell cycle	175	15	10.16	0.08336
GO:0003158	endothelium development	41	5	2.38	0.08679
GO:0042110	T cell activation	134	12	7.78	0.08848
GO:0044403	symbiosis, encompassing mutualism through parasitism	134	12	7.78	0.08848
GO:0044419	interspecies interaction between organisms	134	12	7.78	0.08848
GO:0070489	T cell aggregation	134	12	7.78	0.08848
GO:0071593	lymphocyte aggregation	134	12	7.78	0.08848
GO:0007160	cell-matrix adhesion	93	9	5.4	0.08970
GO:0001824	blastocyst development	54	6	3.13	0.09122
GO:1903322	positive regulation of protein modification by small protein conjugation or removal	80	8	4.64	0.09157
GO:0016525	negative regulation of angiogenesis	30	4	1.74	0.09320
GO:0045580	regulation of T cell differentiation	30	4	1.74	0.09320
GO:0051893	regulation of focal adhesion assembly	30	4	1.74	0.09320
GO:0070534	protein K63-linked ubiquitination	30	4	1.74	0.09320
GO:0090109	regulation of cell-substrate junction assembly	30	4	1.74	0.09320
GO:0006261	DNA-dependent DNA replication	42	5	2.44	0.09408
