# Supplementary material for: Pooling across cells to normalize single-cell RNA sequencing data with many zero counts
Source: Genome Biol. 2016 Apr 27;17:75. doi: 10.1186/s13059-016-0947-7 (PMC4848819; doi:10.1186/s13059-016-0947-7)
Supplement: Supplementary file 3 — Enriched GO terms for library size normalization. This file is in a tab-separated format and contains the top 200 GO terms that were enriched in the set of DE genes unique to library size normalization. The fields are the same as described for Additional file 2. (13 KB PDF) [file 13059_2016_947_MOESM3_ESM.tsv]

GO.ID	Term	Annotated	Significant	Expected	Fisher.classic
GO:0043412	macromolecule modification	1826	300	237.06	7.7e-07
GO:0006355	regulation of transcription, DNA-templated	1456	244	189.02	2.7e-06
GO:1903506	regulation of nucleic acid-templated transcription	1463	244	189.93	4.0e-06
GO:0006464	cellular protein modification process	1767	287	229.4	4.3e-06
GO:0036211	protein modification process	1767	287	229.4	4.3e-06
GO:2001141	regulation of RNA biosynthetic process	1467	244	190.45	4.9e-06
GO:0010468	regulation of gene expression	1809	291	234.85	8.3e-06
GO:0051252	regulation of RNA metabolic process	1540	253	199.93	8.3e-06
GO:0032259	methylation	172	43	22.33	1.2e-05
GO:0006351	transcription, DNA-templated	1508	247	195.77	1.4e-05
GO:2000112	regulation of cellular macromolecule biosynthetic process	1650	267	214.21	1.5e-05
GO:0032774	RNA biosynthetic process	1522	248	197.59	2.0e-05
GO:0097659	nucleic acid-templated transcription	1515	247	196.68	2.0e-05
GO:0043414	macromolecule methylation	136	35	17.66	4.0e-05
GO:0016569	covalent chromatin modification	262	57	34.01	4.4e-05
GO:0070647	protein modification by small protein conjugation or removal	466	90	60.5	4.6e-05
GO:0010556	regulation of macromolecule biosynthetic process	1689	269	219.27	4.6e-05
GO:0016570	histone modification	258	56	33.49	5.5e-05
GO:0016070	RNA metabolic process	1992	310	258.61	6.6e-05
GO:1902589	single-organism organelle organization	1332	217	172.92	7.8e-05
GO:0016567	protein ubiquitination	360	72	46.74	8.7e-05
GO:0010629	negative regulation of gene expression	717	127	93.08	9.2e-05
GO:0018130	heterocycle biosynthetic process	1719	271	223.16	9.2e-05
GO:0019219	regulation of nucleobase-containing compound metabolic process	1677	265	217.71	9.6e-05
GO:0034654	nucleobase-containing compound biosynthetic process	1685	265	218.75	0.00014
GO:0031326	regulation of cellular biosynthetic process	1753	274	227.58	0.00016
GO:0006996	organelle organization	1873	290	243.16	0.00019
GO:0090304	nucleic acid metabolic process	2194	334	284.83	0.00019
GO:0016568	chromatin modification	377	73	48.94	0.00022
GO:0080090	regulation of primary metabolic process	2509	376	325.72	0.00024
GO:0019438	aromatic compound biosynthetic process	1720	268	223.29	0.00024
GO:0060255	regulation of macromolecule metabolic process	2511	376	325.98	0.00025
GO:0051276	chromosome organization	527	96	68.42	0.00025
GO:0009889	regulation of biosynthetic process	1780	276	231.08	0.00026
GO:1901362	organic cyclic compound biosynthetic process	1768	274	229.53	0.00029
GO:0051171	regulation of nitrogen compound metabolic process	1826	282	237.06	0.00029
GO:0019222	regulation of metabolic process	2855	421	370.64	0.00034
GO:0032446	protein modification by small protein conjugation	383	73	49.72	0.00037
GO:0006325	chromatin organization	409	77	53.1	0.00038
GO:0048285	organelle fission	259	53	33.62	0.00041
GO:0043170	macromolecule metabolic process	4016	573	521.37	0.00044
GO:0031323	regulation of cellular metabolic process	2557	380	331.95	0.00044
GO:0032925	regulation of activin receptor signaling pathway	13	7	1.69	0.00051
GO:0006305	DNA alkylation	29	11	3.76	0.00062
GO:0006306	DNA methylation	29	11	3.76	0.00062
GO:0006479	protein methylation	99	25	12.85	0.00066
GO:0008213	protein alkylation	99	25	12.85	0.00066
GO:0009892	negative regulation of metabolic process	1210	193	157.08	0.00068
GO:0010467	gene expression	2422	360	314.43	0.00069
GO:0006139	nucleobase-containing compound metabolic process	2469	366	320.53	0.00075
GO:0050680	negative regulation of epithelial cell proliferation	63	18	8.18	0.00079
GO:0006511	ubiquitin-dependent protein catabolic process	363	68	47.13	0.00094
GO:0044260	cellular macromolecule metabolic process	3800	541	493.32	0.00105
GO:0046483	heterocycle metabolic process	2522	371	327.41	0.00123
GO:0019941	modification-dependent protein catabolic process	367	68	47.64	0.00127
GO:0010605	negative regulation of macromolecule metabolic process	1086	173	140.99	0.00142
GO:0051603	proteolysis involved in cellular protein catabolic process	409	74	53.1	0.00155
GO:0018205	peptidyl-lysine modification	193	40	25.06	0.00158
GO:0051253	negative regulation of RNA metabolic process	598	102	77.63	0.00176
GO:0022402	cell cycle process	532	92	69.07	0.00192
GO:0043632	modification-dependent macromolecule catabolic process	373	68	48.42	0.00195
GO:0031329	regulation of cellular catabolic process	341	63	44.27	0.00203
GO:0044267	cellular protein metabolic process	2368	348	307.42	0.00207
GO:0000280	nuclear division	233	46	30.25	0.00210
GO:0044728	DNA methylation or demethylation	33	11	4.28	0.00213
GO:0007127	meiosis I	24	9	3.12	0.00213
GO:0045892	negative regulation of transcription, DNA-templated	549	94	71.27	0.00235
GO:0010927	cellular component assembly involved in morphogenesis	125	28	16.23	0.00238
GO:0060271	cilium morphogenesis	102	24	13.24	0.00239
GO:1902679	negative regulation of RNA biosynthetic process	563	96	73.09	0.00241
GO:0050678	regulation of epithelial cell proliferation	131	29	17.01	0.00242
GO:0019538	protein metabolic process	2583	376	335.33	0.00251
GO:0016571	histone methylation	80	20	10.39	0.00251
GO:1903507	negative regulation of nucleic acid-templated transcription	557	95	72.31	0.00252
GO:0006725	cellular aromatic compound metabolic process	2532	369	328.71	0.00260
GO:0006508	proteolysis	730	120	94.77	0.00275
GO:0044271	cellular nitrogen compound biosynthetic process	2074	307	269.25	0.00275
GO:0033365	protein localization to organelle	418	74	54.27	0.00282
GO:0031324	negative regulation of cellular metabolic process	1089	171	141.38	0.00289
GO:0034645	cellular macromolecule biosynthetic process	2110	311	273.92	0.00335
GO:0008589	regulation of smoothened signaling pathway	21	8	2.73	0.00335
GO:0006304	DNA modification	35	11	4.54	0.00359
GO:0051445	regulation of meiotic cell cycle	13	6	1.69	0.00359
GO:0032924	activin receptor signaling pathway	17	7	2.21	0.00363
GO:0007050	cell cycle arrest	66	17	8.57	0.00369
GO:0006357	regulation of transcription from RNA polymerase II promoter	848	136	110.09	0.00372
GO:0072594	establishment of protein localization to organelle	291	54	37.78	0.00374
GO:0006473	protein acetylation	117	26	15.19	0.00374
GO:0009894	regulation of catabolic process	416	73	54.01	0.00377
GO:0044782	cilium organization	94	22	12.2	0.00381
GO:0044257	cellular protein catabolic process	425	74	55.17	0.00434
GO:0051321	meiotic cell cycle	67	17	8.7	0.00436
GO:0032088	negative regulation of NF-kappaB transcription factor activity	31	10	4.02	0.00439
GO:0006475	internal protein amino acid acetylation	101	23	13.11	0.00450
GO:0048515	spermatid differentiation	46	13	5.97	0.00453
GO:0007283	spermatogenesis	143	30	18.56	0.00479
GO:0048232	male gamete generation	143	30	18.56	0.00479
GO:0031056	regulation of histone modification	79	19	10.26	0.00504
GO:0010498	proteasomal protein catabolic process	302	55	39.21	0.00518
GO:0044702	single organism reproductive process	348	62	45.18	0.00518
GO:0014808	release of sequestered calcium ion into cytosol by sarcoplasmic reticulum	10	5	1.3	0.00523
GO:0018216	peptidyl-arginine methylation	10	5	1.3	0.00523
GO:0060343	trabecula formation	10	5	1.3	0.00523
GO:0070192	chromosome organization involved in meiosis	10	5	1.3	0.00523
GO:0070734	histone H3-K27 methylation	10	5	1.3	0.00523
GO:1903514	calcium ion transport from endoplasmic reticulum to cytosol	10	5	1.3	0.00523
GO:0042384	cilium assembly	85	20	11.03	0.00530
GO:0006366	transcription from RNA polymerase II promoter	885	140	114.89	0.00541
GO:1902275	regulation of chromatin organization	91	21	11.81	0.00551
GO:0009799	specification of symmetry	47	13	6.1	0.00553
GO:0009855	determination of bilateral symmetry	47	13	6.1	0.00553
GO:0002204	somatic recombination of immunoglobulin genes involved in immune response	14	6	1.82	0.00561
GO:0002208	somatic diversification of immunoglobulins involved in immune response	14	6	1.82	0.00561
GO:0035058	nonmotile primary cilium assembly	14	6	1.82	0.00561
GO:0045190	isotype switching	14	6	1.82	0.00561
GO:0040029	regulation of gene expression, epigenetic	109	24	14.15	0.00590
GO:1901360	organic cyclic compound metabolic process	2612	375	339.1	0.00677
GO:0051172	negative regulation of nitrogen compound metabolic process	722	116	93.73	0.00686
GO:1903308	regulation of chromatin modification	87	20	11.29	0.00696
GO:0007030	Golgi organization	70	17	9.09	0.00699
GO:0018193	peptidyl-amino acid modification	536	89	69.58	0.00723
GO:0018393	internal peptidyl-lysine acetylation	99	22	12.85	0.00731
GO:2000113	negative regulation of cellular macromolecule biosynthetic process	633	103	82.18	0.00736
GO:0051646	mitochondrion localization	19	7	2.47	0.00744
GO:0071704	organic substance metabolic process	4672	644	606.53	0.00764
GO:0032504	multicellular organism reproduction	249	46	32.33	0.00772
GO:0031497	chromatin assembly	49	13	6.36	0.00807
GO:0009059	macromolecule biosynthetic process	2157	313	280.03	0.00833
GO:0002381	immunoglobulin production involved in immunoglobulin mediated immune response	15	6	1.95	0.00833
GO:0045132	meiotic chromosome segregation	15	6	1.95	0.00833
GO:0046907	intracellular transport	967	150	125.54	0.00833
GO:0010506	regulation of autophagy	112	24	14.54	0.00837
GO:0010633	negative regulation of epithelial cell migration	24	8	3.12	0.00849
GO:0042073	intraciliary transport	24	8	3.12	0.00849
GO:0007049	cell cycle	741	118	96.2	0.00850
GO:0007286	spermatid development	44	12	5.71	0.00851
GO:0000959	mitochondrial RNA metabolic process	11	5	1.43	0.00858
GO:0018195	peptidyl-arginine modification	11	5	1.43	0.00858
GO:0050673	epithelial cell proliferation	155	31	20.12	0.00861
GO:2001252	positive regulation of chromosome organization	66	16	8.57	0.00889
GO:0031327	negative regulation of cellular biosynthetic process	686	110	89.06	0.00890
GO:0045934	negative regulation of nucleobase-containing compound metabolic process	652	105	84.64	0.00927
GO:0045786	negative regulation of cell cycle	175	34	22.72	0.00962
GO:0007126	meiotic nuclear division	50	13	6.49	0.00964
GO:0061136	regulation of proteasomal protein catabolic process	150	30	19.47	0.00965
GO:0016579	protein deubiquitination	78	18	10.13	0.00975
GO:0048609	multicellular organismal reproductive process	246	45	31.94	0.00996
GO:1903050	regulation of proteolysis involved in cellular protein catabolic process	163	32	21.16	0.01013
GO:0033044	regulation of chromosome organization	132	27	17.14	0.01015
GO:1902582	single-organism intracellular transport	838	131	108.79	0.01050
GO:0034641	cellular nitrogen compound metabolic process	2871	407	372.72	0.01063
GO:0007368	determination of left/right symmetry	40	11	5.19	0.01082
GO:0043543	protein acylation	139	28	18.05	0.01102
GO:0001578	microtubule bundle formation	25	8	3.25	0.01109
GO:0000122	negative regulation of transcription from RNA polymerase II promoter	374	64	48.55	0.01122
GO:0016482	cytoplasmic transport	580	94	75.3	0.01139
GO:0010596	negative regulation of endothelial cell migration	16	6	2.08	0.01189
GO:0016572	histone phosphorylation	16	6	2.08	0.01189
GO:1903047	mitotic cell cycle process	342	59	44.4	0.01235
GO:0044238	primary metabolic process	4516	621	586.28	0.01269
GO:0044265	cellular macromolecule catabolic process	534	87	69.32	0.01283
GO:0018394	peptidyl-lysine acetylation	104	22	13.5	0.01308
GO:0010558	negative regulation of macromolecule biosynthetic process	660	105	85.68	0.01309
GO:0010659	cardiac muscle cell apoptotic process	12	5	1.56	0.01316
GO:0070296	sarcoplasmic reticulum calcium ion transport	12	5	1.56	0.01316
GO:0044237	cellular metabolic process	4603	632	597.57	0.01317
GO:0051246	regulation of protein metabolic process	1225	184	159.03	0.01318
GO:1903046	meiotic cell cycle process	52	13	6.75	0.01349
GO:0002312	B cell activation involved in immune response	21	7	2.73	0.01360
GO:0000278	mitotic cell cycle	398	67	51.67	0.01375
GO:0051865	protein autoubiquitination	36	10	4.67	0.01378
GO:0044249	cellular biosynthetic process	2536	361	329.23	0.01390
GO:0006807	nitrogen compound metabolic process	2983	420	387.26	0.01461
GO:0070646	protein modification by small protein removal	93	20	12.07	0.01465
GO:0043161	proteasome-mediated ubiquitin-dependent protein catabolic process	278	49	36.09	0.01466
GO:0048523	negative regulation of cellular process	1956	283	253.93	0.01473
GO:0009890	negative regulation of biosynthetic process	699	110	90.75	0.01530
GO:0003006	developmental process involved in reproduction	226	41	29.34	0.01539
GO:0008152	metabolic process	5079	692	659.37	0.01595
GO:0007276	gamete generation	194	36	25.19	0.01597
GO:0022412	cellular process involved in reproduction in multicellular organism	100	21	12.98	0.01635
GO:0000018	regulation of DNA recombination	17	6	2.21	0.01640
GO:0021532	neural tube patterning	17	6	2.21	0.01640
GO:0042026	protein refolding	17	6	2.21	0.01640
GO:0031058	positive regulation of histone modification	48	12	6.23	0.01726
GO:0031396	regulation of protein ubiquitination	119	24	15.45	0.01745
GO:0007018	microtubule-based movement	113	23	14.67	0.01775
GO:0060612	adipose tissue development	22	7	2.86	0.01776
GO:0006605	protein targeting	335	57	43.49	0.01794
GO:0050000	chromosome localization	27	8	3.51	0.01799
GO:0051303	establishment of chromosome localization	27	8	3.51	0.01799
GO:0016573	histone acetylation	95	20	12.33	0.01834
GO:0008285	negative regulation of cell proliferation	255	45	33.1	0.01841
GO:0048519	negative regulation of biological process	2085	299	270.68	0.01890
GO:0032268	regulation of cellular protein metabolic process	1135	170	147.35	0.01890
GO:0007257	activation of JUN kinase activity	13	5	1.69	0.01914
GO:0010658	striated muscle cell apoptotic process	13	5	1.69	0.01914
GO:0007017	microtubule-based process	330	56	42.84	0.01980
GO:0007067	mitotic nuclear division	197	36	25.57	0.01997
GO:1903320	regulation of protein modification by small protein conjugation or removal	133	26	17.27	0.02013
